# Supplementary material for: Endophytic Colletotrichum species from Dendrobium spp. in China and Northern Thailand
Source: MycoKeys. 2018 Dec 4;(43):23–57. doi: 10.3897/mycokeys.43.25081 (PMC6290043; doi:10.3897/mycokeys.43.25081)
Supplement: XML Treatment for Colletotrichum cariniferi [file mycokeys.43.25081-treatment1.xml]

<!DOCTYPE tp:taxon-treatment
  PUBLIC "-//TaxonX//DTD Taxonomic Treatment Publishing DTD v0 20100105//EN" "tax-treatment-NSO.dtd">
<tp:taxon-treatment xmlns:tp="http://www.plazi.org/taxpub"><tp:treatment-meta><kwd-group><label>Taxon classification</label><kwd><named-content xmlns:xlink="http://www.w3.org/1999/xlink" content-type="kingdom">Fungi</named-content></kwd><kwd><named-content xmlns:xlink="http://www.w3.org/1999/xlink" content-type="order">Glomerellales</named-content></kwd><kwd><named-content xmlns:xlink="http://www.w3.org/1999/xlink" content-type="family">Glomerellaceae</named-content></kwd></kwd-group><mixed-citation publication-type="journal"><person-group><name><surname>Ma</surname><given-names>Xiaoya</given-names></name><name><surname>Nontachaiyapoom</surname><given-names>Sureeporn</given-names></name><name><surname>Jayawardena</surname><given-names>Ruvishika S.</given-names></name><name><surname>yde</surname><given-names>Kevin D.</given-names></name><name><surname>Gentekaki</surname><given-names>Eleni</given-names></name><name><surname>Zhou</surname><given-names>Sixuan</given-names></name><name><surname>Qian</surname><given-names>Yixin</given-names></name><name><surname>Wen</surname><given-names>Tingchi</given-names></name><name><surname>Kang</surname><given-names>Jichuan</given-names></name></person-group><article-title>Endophytic <italic><tp:taxon-name><tp:taxon-name-part taxon-name-part-type="genus" reg="Colletotrichum">Colletotrichum</tp:taxon-name-part></tp:taxon-name></italic> species from <italic><tp:taxon-name><tp:taxon-name-part taxon-name-part-type="genus" reg="Dendrobium">Dendrobium</tp:taxon-name-part></tp:taxon-name></italic> spp. in China and Northern Thailand</article-title><source>MycoKeys</source><day>4</day><month>12</month><year>2018</year><volume>2018</volume><issue>43</issue><fpage>23</fpage><lpage>57</lpage><pub-id pub-id-type="doi">10.3897/mycokeys.43.25081</pub-id></mixed-citation></tp:treatment-meta><tp:nomenclature><tp:taxon-name>
            <tp:taxon-name-part taxon-name-part-type="genus" reg="Colletotrichum">Colletotrichum</tp:taxon-name-part>
            <tp:taxon-name-part taxon-name-part-type="species" reg="cariniferi">cariniferi</tp:taxon-name-part>
          </tp:taxon-name><tp:taxon-authority>X.Y. Ma, K.D. Hyde &amp; Jayawardena</tp:taxon-authority><tp:taxon-status xmlns:xlink="http://www.w3.org/1999/xlink" xlink:type="simple">sp.nov.</tp:taxon-status></tp:nomenclature><tp:treatment-sec sec-type="etymology" id="SECID0EXPBG"><title>Etymology.</title><p>In reference to the host epithet cariniferum.</p></tp:treatment-sec><tp:treatment-sec sec-type="Holotype" id="SECID0EGQBG"><title>Holotype.</title><p><abbrev xmlns:xlink="http://www.w3.org/1999/xlink" content-type="institution" xlink:title="Mae Fah Luang University herbarium" id="ABBRID0EMQBG" xlink:type="simple">MFLC</abbrev> 17-1199 (ex-holotype culture: <named-content xmlns:xlink="http://www.w3.org/1999/xlink" content-type="dwc:institutional_code" xlink:type="simple">MFLUCC</named-content> 14-0100).</p></tp:treatment-sec><tp:treatment-sec sec-type="description" id="SECID0EWQBG"><title>Description.</title><p><italic>Sexual morph</italic> not observed.</p><p>
            Asexual morph on <abbrev xmlns:xlink="http://www.w3.org/1999/xlink" xlink:title="Corn malt agar medium" id="ABBRID0ETRBG" xlink:type="simple">CMA</abbrev>. Vegetative hyphae 3.5–8.2 µm diam (N=20), hyaline to brown, smooth-walled, septate, branched. Appressoria (9.7–) 10.4–17 (–20.5) × (6.5–) 7.1–11.3 (–13.6) µm (N=6), globose to sub-globose, light brown. Conidiomata 50 × 50 µm (N=10), developing with mycelia, globose to irregular, milk orange to orange, in mass brown. Conidiophores (37.5–) 42.3–65 (–71.6) × (3.1–) 3.8–5.9 (–6) µm (N=6), smooth-walled, unbranched, hyaline. The part connected with conidia of conidiogenous cell inflated and some with large guttules. Conidia (24.1–) 26.8–33.0 (–36.1) × (7.9–) 8.3–9.6 (–10.2) µm (N=30), L/W = 3.4, ellipsoidal to cylindrical, with one end inflated when immature state, both ends rounded when mature, with 2 to 3 guttules, hyaline.</p><p>Cultures on <abbrev xmlns:xlink="http://www.w3.org/1999/xlink" xlink:title="Corn malt agar medium" id="ABBRID0EZRBG" xlink:type="simple">CMA</abbrev> flat with entire margin. Growth rate: 0.23cm/day, with 50-days for sporulation. Cottony, pale cinnamon to light brown, scattered pale mycelia in spots around the middle inoculum clump, sometimes covered short, floccose-felty, white, aerial mycelium, reverse buff brown.</p><fig id="F1" position="float" orientation="portrait"><label>Figure 2.</label><caption><p><italic><tp:taxon-name><tp:taxon-name-part taxon-name-part-type="genus" reg="Colletotrichum">Colletotrichum</tp:taxon-name-part><tp:taxon-name-part taxon-name-part-type="species" reg="cariniferi">cariniferi</tp:taxon-name-part></tp:taxon-name></italic> (holotype). <bold>A</bold> Colony <bold>B</bold> Conidiomata <bold>C, I–J</bold> Appressoria <bold>D–H</bold> Conidiophores <bold>K–M</bold> Conidia. Scale bars: 100 µm (<bold>B</bold>), 5 µm (<bold>C–D</bold>), 10 µm (<bold>E–H</bold>), 5 µm (<bold>I–M</bold>).</p></caption><graphic xmlns:xlink="http://www.w3.org/1999/xlink" xlink:href="mycokeys-43-023-g002.jpg" position="float" orientation="portrait" xlink:type="simple" id="oo_247449.jpg"/></fig></tp:treatment-sec><tp:treatment-sec sec-type="material" id="SECID0EHTBG"><title>Material examined.</title><p>Thailand, Chiang Rai, Wat Phra That Doi Tung (Temple of Doi Tung Pagodas), the host <italic><tp:taxon-name><tp:taxon-name-part taxon-name-part-type="genus" reg="Dendrobium">Dendrobium</tp:taxon-name-part><tp:taxon-name-part taxon-name-part-type="species" reg="cariniferum">cariniferum</tp:taxon-name-part></tp:taxon-name></italic> was sampled on 19 December 2013, Collector: Sureeporn Nontachaiyapoom, Natdanai Aewsakul, Xiaoya Ma.</p></tp:treatment-sec><tp:treatment-sec sec-type="notes" id="SECID0EYTBG"><title>Notes.</title><p><italic><tp:taxon-name><tp:taxon-name-part taxon-name-part-type="genus" reg="Colletotrichum">Colletotrichum</tp:taxon-name-part><tp:taxon-name-part taxon-name-part-type="species" reg="cariniferi">cariniferi</tp:taxon-name-part></tp:taxon-name></italic> (<named-content xmlns:xlink="http://www.w3.org/1999/xlink" content-type="dwc:institutional_code" xlink:type="simple">MFLUCC</named-content> 14-0100) clusters in a separate branch with a good support (88ML/1.00BI/59MP). The species is most phylogenetically close to <italic><tp:taxon-name><tp:taxon-name-part taxon-name-part-type="genus" reg="Colletotrichum">Colletotrichum</tp:taxon-name-part><tp:taxon-name-part taxon-name-part-type="species" reg="excelsum-altitudum">excelsum-altitudum</tp:taxon-name-part></tp:taxon-name></italic> and <italic><tp:taxon-name><tp:taxon-name-part taxon-name-part-type="genus" reg="Colletotrichum">C.</tp:taxon-name-part><tp:taxon-name-part taxon-name-part-type="species" reg="tropicicola">tropicicola</tp:taxon-name-part></tp:taxon-name></italic>, but they are morphologically different. <italic><tp:taxon-name><tp:taxon-name-part taxon-name-part-type="genus" reg="Colletotrichum">C.</tp:taxon-name-part><tp:taxon-name-part taxon-name-part-type="species" reg="cariniferi">cariniferi</tp:taxon-name-part></tp:taxon-name></italic> holds 77 and 91 different base pairs compared with <italic><tp:taxon-name><tp:taxon-name-part taxon-name-part-type="genus" reg="Colletotrichum">C.</tp:taxon-name-part><tp:taxon-name-part taxon-name-part-type="species" reg="tropicicola">tropicicola</tp:taxon-name-part></tp:taxon-name></italic> and <italic><tp:taxon-name><tp:taxon-name-part taxon-name-part-type="genus" reg="Colletotrichum">C.</tp:taxon-name-part><tp:taxon-name-part taxon-name-part-type="species" reg="excelsum-altitudum">excelsum-altitudum</tp:taxon-name-part></tp:taxon-name></italic> respectively. <italic><tp:taxon-name><tp:taxon-name-part taxon-name-part-type="genus" reg="Colletotrichum">Colletotrichum</tp:taxon-name-part><tp:taxon-name-part taxon-name-part-type="species" reg="cariniferi">cariniferi</tp:taxon-name-part></tp:taxon-name></italic> has much larger conidia than that of closely related strains in the tree (conidia (24.1–) 26.8–33 (–36.1) × (7.9–) 8.3–9.6 (–10.2) µm (N=30), L/W = 3.4 vs. conidia of <italic><tp:taxon-name><tp:taxon-name-part taxon-name-part-type="genus" reg="Colletotrichum">C.</tp:taxon-name-part><tp:taxon-name-part taxon-name-part-type="species" reg="tropicicola">tropicicola</tp:taxon-name-part></tp:taxon-name></italic> 13–16.5×5–7 μm <!--PageBreak-->and <italic><tp:taxon-name><tp:taxon-name-part taxon-name-part-type="genus" reg="Colletotrichum">C.</tp:taxon-name-part><tp:taxon-name-part taxon-name-part-type="species" reg="excelsum-altitudum">excelsum-altitudum</tp:taxon-name-part></tp:taxon-name></italic> 14.8 ± 0.8 × 5.8 ± 0.4 μm) (Noireung 2012; <xref ref-type="bibr" rid="B72">Tao et al. 2013</xref>). Blastn searches with sequence of <named-content xmlns:xlink="http://www.w3.org/1999/xlink" content-type="dwc:institutional_code" xlink:type="simple">MFLUCC</named-content> 14-0100 resulted in 100% matches with ITS sequence of endophytic <italic><tp:taxon-name><tp:taxon-name-part taxon-name-part-type="genus" reg="Colletotrichum">Colletotrichum</tp:taxon-name-part></tp:taxon-name></italic> sp. strain S4 isolated from <italic><tp:taxon-name><tp:taxon-name-part taxon-name-part-type="genus" reg="Dendrobuim">Dendrobuim</tp:taxon-name-part><tp:taxon-name-part taxon-name-part-type="species" reg="nobile">nobile</tp:taxon-name-part></tp:taxon-name></italic> in China (GenBank <ext-link xmlns:xlink="http://www.w3.org/1999/xlink" ext-link-type="gen" xlink:href="FJ042517" xlink:type="simple">FJ042517</ext-link>, <xref ref-type="bibr" rid="B83">Yuan et al. 2009</xref>) and 96% identity with TUB2 sequences of <italic><tp:taxon-name><tp:taxon-name-part taxon-name-part-type="genus" reg="Colletotrichum">C.</tp:taxon-name-part><tp:taxon-name-part taxon-name-part-type="species" reg="arxii">arxii</tp:taxon-name-part></tp:taxon-name></italic> strain CBS 169.59 isolated from <italic><tp:taxon-name><tp:taxon-name-part taxon-name-part-type="genus" reg="Oncidium">Oncidium</tp:taxon-name-part><tp:taxon-name-part taxon-name-part-type="species" reg="excavatum">excavatum</tp:taxon-name-part></tp:taxon-name></italic> (GenBank <ext-link xmlns:xlink="http://www.w3.org/1999/xlink" ext-link-type="gen" xlink:href="KF687868" xlink:type="simple">KF687868</ext-link>, <xref ref-type="bibr" rid="B44">Liu et al. 2014</xref>) in Netherlands and another <italic><tp:taxon-name><tp:taxon-name-part taxon-name-part-type="genus" reg="Colletotrichum">C.</tp:taxon-name-part><tp:taxon-name-part taxon-name-part-type="species" reg="arxii">arxii</tp:taxon-name-part></tp:taxon-name></italic> strain CBS 132511 isolated from <italic><tp:taxon-name><tp:taxon-name-part taxon-name-part-type="genus" reg="Paphlopedilum">Paphlopedilum</tp:taxon-name-part></tp:taxon-name></italic> sp. in Germany (GenBank <ext-link xmlns:xlink="http://www.w3.org/1999/xlink" ext-link-type="gen" xlink:href="KF687881" xlink:type="simple">KF687881</ext-link>, <xref ref-type="bibr" rid="B44">Liu et al. 2014</xref>) respectively. <italic><tp:taxon-name><tp:taxon-name-part taxon-name-part-type="genus" reg="Colletotrichum">Colletotrichum</tp:taxon-name-part><tp:taxon-name-part taxon-name-part-type="species" reg="cariniferi">cariniferi</tp:taxon-name-part></tp:taxon-name></italic> from stems of <italic><tp:taxon-name><tp:taxon-name-part taxon-name-part-type="genus" reg="Dendrobium">D.</tp:taxon-name-part><tp:taxon-name-part taxon-name-part-type="species" reg="cariniferum">cariniferum</tp:taxon-name-part></tp:taxon-name></italic> is introduced as a new species.</p></tp:treatment-sec><ref-list><ref id="B72"><mixed-citation xmlns:xlink="http://www.w3.org/1999/xlink" xlink:type="simple"><person-group><name name-style="western"><surname>Tao</surname><given-names>G</given-names></name><name name-style="western"><surname>Liu</surname><given-names>ZY</given-names></name><name name-style="western"><surname>Liu</surname><given-names>F</given-names></name><name name-style="western"><surname>Gao</surname><given-names>YH</given-names></name><name name-style="western"><surname>Cai</surname><given-names>L</given-names></name></person-group> (<year>2013</year>) <article-title>Endophytic <italic><tp:taxon-name><tp:taxon-name-part taxon-name-part-type="genus">Colletotrichum</tp:taxon-name-part></tp:taxon-name></italic> species from <italic><tp:taxon-name><tp:taxon-name-part taxon-name-part-type="genus">Bletilla</tp:taxon-name-part><tp:taxon-name-part taxon-name-part-type="species">ochracea</tp:taxon-name-part></tp:taxon-name></italic> (<italic><tp:taxon-name><tp:taxon-name-part taxon-name-part-type="genus">Orchidaceae</tp:taxon-name-part></tp:taxon-name></italic>) with descriptions of seven new species.</article-title><source>Fungal Diversity</source><volume>61</volume>(<issue>1</issue>): <fpage>139</fpage>–<lpage>164</lpage>. <ext-link xlink:type="simple" ext-link-type="doi" xlink:href="10.1007/s13225-013-0254-5">https://doi.org/10.1007/s13225-013-0254-5</ext-link></mixed-citation></ref><ref id="B83"><mixed-citation xmlns:xlink="http://www.w3.org/1999/xlink" xlink:type="simple"><person-group><name name-style="western"><surname>Yuan</surname><given-names>Z</given-names></name><name name-style="western"><surname>Chen</surname><given-names>YC</given-names></name><name name-style="western"><surname>Yang</surname><given-names>Y</given-names></name></person-group> (<year>2009</year>) <article-title>Diverse non-mycorrhizal fungal endophytes inhabiting an epiphytic, medicinal orchid (<italic><tp:taxon-name><tp:taxon-name-part taxon-name-part-type="genus">Dendrobium</tp:taxon-name-part><tp:taxon-name-part taxon-name-part-type="species">nobile</tp:taxon-name-part></tp:taxon-name></italic>): estimation and characterization.</article-title><source>World Journal of Microbiology and Biotechnology</source><volume>25</volume>(<issue>2</issue>): <fpage>295</fpage>. <ext-link xlink:type="simple" ext-link-type="doi" xlink:href="10.1007/s11274-008-9893-1">https://doi.org/10.1007/s11274-008-9893-1</ext-link></mixed-citation></ref><ref id="B44"><mixed-citation xmlns:xlink="http://www.w3.org/1999/xlink" xlink:type="simple"><person-group><name name-style="western"><surname>Liu</surname><given-names>F</given-names></name><name name-style="western"><surname>Cai</surname><given-names>L</given-names></name><name name-style="western"><surname>Crous</surname><given-names>PW</given-names></name><name name-style="western"><surname>Damm</surname><given-names>U</given-names></name></person-group> (<year>2014</year>) <article-title>The <italic><tp:taxon-name><tp:taxon-name-part taxon-name-part-type="genus">Colletotrichum</tp:taxon-name-part><tp:taxon-name-part taxon-name-part-type="species">gigasporum</tp:taxon-name-part></tp:taxon-name></italic> species complex.</article-title><source>Persoonia – Molecular Phylogeny and Evolution of <tp:taxon-name><tp:taxon-name-part taxon-name-part-type="kingdom">Fungi</tp:taxon-name-part></tp:taxon-name></source><volume>33</volume>(<issue>1</issue>): <fpage>83</fpage>–<lpage>97</lpage>. <ext-link xlink:type="simple" ext-link-type="doi" xlink:href="10.3767/003158514X684447">https://doi.org/10.3767/003158514X684447</ext-link></mixed-citation></ref></ref-list></tp:taxon-treatment>
