# Supplementary material for: Endophytic Colletotrichum species from Dendrobium spp. in China and Northern Thailand
Source: MycoKeys. 2018 Dec 4;(43):23–57. doi: 10.3897/mycokeys.43.25081 (PMC6290043; doi:10.3897/mycokeys.43.25081)
Supplement: XML Treatment for Colletotrichum chiangraiense [file mycokeys.43.25081-treatment2.xml]

<!DOCTYPE tp:taxon-treatment
  PUBLIC "-//TaxonX//DTD Taxonomic Treatment Publishing DTD v0 20100105//EN" "tax-treatment-NSO.dtd">
<tp:taxon-treatment xmlns:tp="http://www.plazi.org/taxpub"><tp:treatment-meta><kwd-group><label>Taxon classification</label><kwd><named-content xmlns:xlink="http://www.w3.org/1999/xlink" content-type="kingdom">Fungi</named-content></kwd><kwd><named-content xmlns:xlink="http://www.w3.org/1999/xlink" content-type="order">Glomerellales</named-content></kwd><kwd><named-content xmlns:xlink="http://www.w3.org/1999/xlink" content-type="family">Glomerellaceae</named-content></kwd></kwd-group><mixed-citation publication-type="journal"><person-group><name><surname>Ma</surname><given-names>Xiaoya</given-names></name><name><surname>Nontachaiyapoom</surname><given-names>Sureeporn</given-names></name><name><surname>Jayawardena</surname><given-names>Ruvishika S.</given-names></name><name><surname>yde</surname><given-names>Kevin D.</given-names></name><name><surname>Gentekaki</surname><given-names>Eleni</given-names></name><name><surname>Zhou</surname><given-names>Sixuan</given-names></name><name><surname>Qian</surname><given-names>Yixin</given-names></name><name><surname>Wen</surname><given-names>Tingchi</given-names></name><name><surname>Kang</surname><given-names>Jichuan</given-names></name></person-group><article-title>Endophytic <italic><tp:taxon-name><tp:taxon-name-part taxon-name-part-type="genus" reg="Colletotrichum">Colletotrichum</tp:taxon-name-part></tp:taxon-name></italic> species from <italic><tp:taxon-name><tp:taxon-name-part taxon-name-part-type="genus" reg="Dendrobium">Dendrobium</tp:taxon-name-part></tp:taxon-name></italic> spp. in China and Northern Thailand</article-title><source>MycoKeys</source><day>4</day><month>12</month><year>2018</year><volume>2018</volume><issue>43</issue><fpage>23</fpage><lpage>57</lpage><pub-id pub-id-type="doi">10.3897/mycokeys.43.25081</pub-id></mixed-citation></tp:treatment-meta><tp:nomenclature><tp:taxon-name>
            <tp:taxon-name-part taxon-name-part-type="genus" reg="Colletotrichum">Colletotrichum</tp:taxon-name-part>
            <tp:taxon-name-part taxon-name-part-type="species" reg="chiangraiense">chiangraiense</tp:taxon-name-part>
          </tp:taxon-name><tp:taxon-authority>X.Y. Ma, K.D. Hyde &amp; Jayawardena</tp:taxon-authority><tp:taxon-status xmlns:xlink="http://www.w3.org/1999/xlink" xlink:type="simple">sp.nov.</tp:taxon-status><xref ref-type="fig" rid="F2">Figure 3</xref></tp:nomenclature><tp:treatment-sec sec-type="etymology" id="SECID0EP3BG"><title>Etymology.</title><p>In reference to the host sample site Chiang Rai, Thailand.</p></tp:treatment-sec><tp:treatment-sec sec-type="Holotype" id="SECID0EU3BG"><title>Holotype.</title><p>MFLU 17-1201 (ex-holotype culture: <named-content xmlns:xlink="http://www.w3.org/1999/xlink" content-type="dwc:institutional_code" xlink:type="simple">MFLUCC</named-content> 14-0119).</p></tp:treatment-sec><tp:treatment-sec sec-type="description" id="SECID0E63BG"><title>Description.</title><p><italic>Asexual morph</italic> not observed.</p><p>Sexual morph on <abbrev xmlns:xlink="http://www.w3.org/1999/xlink" xlink:title="Corn malt agar medium" id="ABBRID0E24BG" xlink:type="simple">CMA</abbrev>. Vegetative hyphae 4.6.± 1.8 µm diam (N=20), hyaline to pale brown, smooth-walled, septate, branched. Chlamydospore globose, brown. Hyphae fusion and crozier observed. Ascomata rare, covered by mycelia, black. Appressoria (14.4–) 15.3–19.6 (–20.5) × (7.4–) 7.3–7.9 (–8) µm (N=2), single, outline ampulliform or ovate, pale brown. Asci (30.7–) 33.4–52.7 (–72.18) × (5.7–) 6.5–8.2 (–9.4) µm (N=15), cylindrical, straight to curved, unitunicate, 8–spored. Ascospores (11–) 11.9–15.4 (–16.7) × (2.2–) 2.8–3.8 (–4.4) µm (N=20), L/W = 4.2, bi-seriately, smooth-walled, cylindrical or fusiform, one guttule in the middle, hyaline.</p><p>Cultures on <abbrev xmlns:xlink="http://www.w3.org/1999/xlink" xlink:title="Corn malt agar medium" id="ABBRID0EB5BG" xlink:type="simple">CMA</abbrev> flat with entire margin. Growth rate: 0.6cm/day, with 20-days for sporulation. Fluffy, dark green in the middle and white margin, reverse black in the middle.</p><fig id="F2" position="float" orientation="portrait"><label>Figure 3.</label><caption><p><italic><tp:taxon-name><tp:taxon-name-part taxon-name-part-type="genus" reg="Colletotrichum">Colletotrichum</tp:taxon-name-part><tp:taxon-name-part taxon-name-part-type="species" reg="chiangraiense">chiangraiense</tp:taxon-name-part></tp:taxon-name></italic> (holotype). <bold>A</bold> Colony <bold>B</bold> Spore germination <bold>C</bold> Conidiophore <bold>D</bold> Appressoria <bold>E</bold> Chlamydospore <bold>F</bold> Mycelia fusion <bold>G</bold> Crozier <bold>H–N</bold> Asci <bold>O–R</bold> Ascospores. Scale bars: 20 µm (<bold>D</bold>), 20 µm (<bold>G</bold>), 5 µm (<bold>J–N</bold>), 10 µm (<bold>O–R</bold>).</p></caption><graphic xmlns:xlink="http://www.w3.org/1999/xlink" xlink:href="mycokeys-43-023-g003.jpg" position="float" orientation="portrait" xlink:type="simple" id="oo_247450.jpg"/></fig></tp:treatment-sec><tp:treatment-sec sec-type="material" id="SECID0EX6BG"><title>Material examined.</title><p>Thailand, Chiang Rai, Wat Phra That Doi Tung (Temple of Doi Tung Pagodas), the host <italic><tp:taxon-name><tp:taxon-name-part taxon-name-part-type="genus" reg="Dendrobium">Dendrobium</tp:taxon-name-part></tp:taxon-name></italic> sp. 2 was collected on 19 December 2013, Collector: Sureeporn Nontachaiyapoom, Natdanai Aewsakul, Xiaoya Ma.</p></tp:treatment-sec><tp:treatment-sec sec-type="notes" id="SECID0EFAAI"><title>Notes.</title><p><italic><tp:taxon-name><tp:taxon-name-part taxon-name-part-type="genus" reg="Colletotrichum">Colletotrichum</tp:taxon-name-part><tp:taxon-name-part taxon-name-part-type="species" reg="chiangraiense">chiangraiense</tp:taxon-name-part></tp:taxon-name></italic> (<named-content xmlns:xlink="http://www.w3.org/1999/xlink" content-type="dwc:institutional_code" xlink:type="simple">MFLUCC</named-content> 14-0119) formed a single branch with the support of 81ML/1.00BI/78MP in <tp:taxon-name><tp:taxon-name-part taxon-name-part-type="genus" reg="Colletotrichum"/><tp:taxon-name-part taxon-name-part-type="species" reg="boninense">boninense</tp:taxon-name-part></tp:taxon-name> species complex. It has 125 different base pairs (mainly in ITS and ACT) from the closest strain <italic><tp:taxon-name><tp:taxon-name-part taxon-name-part-type="genus" reg="Colletotrichum">C.</tp:taxon-name-part><tp:taxon-name-part taxon-name-part-type="species" reg="cymbidiicola">cymbidiicola</tp:taxon-name-part></tp:taxon-name></italic>. Blastn searches with sequences of <named-content xmlns:xlink="http://www.w3.org/1999/xlink" content-type="dwc:institutional_code" xlink:type="simple">MFLUCC</named-content> 14-0119 resulted in 99% identity with ITS of the endophytic <italic><tp:taxon-name><tp:taxon-name-part taxon-name-part-type="genus" reg="Colletotrichum">C.</tp:taxon-name-part><tp:taxon-name-part taxon-name-part-type="species" reg="crassipes">crassipes</tp:taxon-name-part></tp:taxon-name></italic> strain DO93 (GenBank <ext-link xmlns:xlink="http://www.w3.org/1999/xlink" ext-link-type="gen" xlink:href="KP050648" xlink:type="simple">KP050648</ext-link>) isolated from <italic><tp:taxon-name><tp:taxon-name-part taxon-name-part-type="genus" reg="Dendrobium">Dendrobium</tp:taxon-name-part><tp:taxon-name-part taxon-name-part-type="species" reg="officinale">officinale</tp:taxon-name-part></tp:taxon-name></italic> in China (Unpublished), 99% identity with ACT of the endophytic <italic><tp:taxon-name><tp:taxon-name-part taxon-name-part-type="genus" reg="Colletotrichum">Colletotrichum</tp:taxon-name-part></tp:taxon-name></italic> sp. strain COAD 2105 (GenBank <ext-link xmlns:xlink="http://www.w3.org/1999/xlink" ext-link-type="gen" xlink:href="KY407893" xlink:type="simple">KY407893</ext-link>) isolated from <italic><tp:taxon-name><tp:taxon-name-part taxon-name-part-type="genus" reg="Cattleya">Cattleya</tp:taxon-name-part><tp:taxon-name-part taxon-name-part-type="species" reg="jongheana">jongheana</tp:taxon-name-part></tp:taxon-name></italic> in Brazil (Unpublished), 98% identity with TUB2 of the endophytic <italic><tp:taxon-name><tp:taxon-name-part taxon-name-part-type="genus" reg="Colletotrichum">C.</tp:taxon-name-part><tp:taxon-name-part taxon-name-part-type="species" reg="boninense">boninense</tp:taxon-name-part></tp:taxon-name></italic> strain CBS 125502 (GenBank <ext-link xmlns:xlink="http://www.w3.org/1999/xlink" ext-link-type="gen" xlink:href="KJ955336" xlink:type="simple">KJ955336</ext-link>) isolated from <italic><tp:taxon-name><tp:taxon-name-part taxon-name-part-type="genus" reg="Camellia">Camellia</tp:taxon-name-part><tp:taxon-name-part taxon-name-part-type="species" reg="sinensis">sinensis</tp:taxon-name-part></tp:taxon-name></italic> in China (<xref ref-type="bibr" rid="B45">Liu et al. 2015</xref>) and 98% identity with TUB2 of the endophytic <italic><tp:taxon-name><tp:taxon-name-part taxon-name-part-type="genus" reg="Colletotrichum">C.</tp:taxon-name-part><tp:taxon-name-part taxon-name-part-type="species" reg="boninense">boninense</tp:taxon-name-part></tp:taxon-name></italic> strain <abbrev xmlns:xlink="http://www.w3.org/1999/xlink" content-type="institution" xlink:title="China General Microbiological Culture Collection Center" id="ABBRID0EQEAI" xlink:type="simple">CGMCC</abbrev> 3.15165 (GenBank <ext-link xmlns:xlink="http://www.w3.org/1999/xlink" ext-link-type="gen" xlink:href="KC244156" xlink:type="simple">KC244156</ext-link>) isolated from <italic><tp:taxon-name><tp:taxon-name-part taxon-name-part-type="genus" reg="Bletilla">Bletilla</tp:taxon-name-part><tp:taxon-name-part taxon-name-part-type="species" reg="ochracea">ochracea</tp:taxon-name-part></tp:taxon-name></italic> in China (<xref ref-type="bibr" rid="B72">Tao et al. 2013</xref>). This species was observed antheridium, mycelia fusion and crozier, which indicates that this species may be homothallic. Here we introduce the strain isolated from root of <italic><tp:taxon-name><tp:taxon-name-part taxon-name-part-type="genus" reg="Dendrobium">Dendrobium</tp:taxon-name-part></tp:taxon-name></italic> sp. 2 as a new species.</p></tp:treatment-sec><ref-list><ref id="B45"><mixed-citation xmlns:xlink="http://www.w3.org/1999/xlink" xlink:type="simple"><person-group><name name-style="western"><surname>Liu</surname><given-names>F</given-names></name><name name-style="western"><surname>Weir</surname><given-names>BS</given-names></name><name name-style="western"><surname>Damm</surname><given-names>U</given-names></name><name name-style="western"><surname>Crous</surname><given-names>PW</given-names></name><name name-style="western"><surname>Wang</surname><given-names>Y</given-names></name><name name-style="western"><surname>Liu</surname><given-names>B</given-names></name><name name-style="western"><surname>Wang</surname><given-names>M</given-names></name><name name-style="western"><surname>Zhang</surname><given-names>M</given-names></name><name name-style="western"><surname>Cai</surname><given-names>L</given-names></name></person-group> (<year>2015</year>) <article-title>Unravelling <italic><tp:taxon-name><tp:taxon-name-part taxon-name-part-type="genus">Colletotrichum</tp:taxon-name-part></tp:taxon-name></italic> species associated with <italic><tp:taxon-name><tp:taxon-name-part taxon-name-part-type="genus">Camellia</tp:taxon-name-part></tp:taxon-name></italic>: employing ApMat and GS loci to resolve species in the <italic><tp:taxon-name><tp:taxon-name-part taxon-name-part-type="genus">C.</tp:taxon-name-part><tp:taxon-name-part taxon-name-part-type="species">gloeosporioides</tp:taxon-name-part></tp:taxon-name></italic> complex.</article-title><source>Persoonia–Molecular Phylogeny and Evolution of <tp:taxon-name><tp:taxon-name-part taxon-name-part-type="kingdom">Fungi</tp:taxon-name-part></tp:taxon-name></source><volume>35</volume>(<issue>1</issue>): <fpage>63</fpage>–<lpage>86</lpage>. <ext-link xlink:type="simple" ext-link-type="doi" xlink:href="10.3767/003158515X687597">https://doi.org/10.3767/003158515X687597</ext-link></mixed-citation></ref><ref id="B72"><mixed-citation xmlns:xlink="http://www.w3.org/1999/xlink" xlink:type="simple"><person-group><name name-style="western"><surname>Tao</surname><given-names>G</given-names></name><name name-style="western"><surname>Liu</surname><given-names>ZY</given-names></name><name name-style="western"><surname>Liu</surname><given-names>F</given-names></name><name name-style="western"><surname>Gao</surname><given-names>YH</given-names></name><name name-style="western"><surname>Cai</surname><given-names>L</given-names></name></person-group> (<year>2013</year>) <article-title>Endophytic <italic><tp:taxon-name><tp:taxon-name-part taxon-name-part-type="genus">Colletotrichum</tp:taxon-name-part></tp:taxon-name></italic> species from <italic><tp:taxon-name><tp:taxon-name-part taxon-name-part-type="genus">Bletilla</tp:taxon-name-part><tp:taxon-name-part taxon-name-part-type="species">ochracea</tp:taxon-name-part></tp:taxon-name></italic> (<italic><tp:taxon-name><tp:taxon-name-part taxon-name-part-type="genus">Orchidaceae</tp:taxon-name-part></tp:taxon-name></italic>) with descriptions of seven new species.</article-title><source>Fungal Diversity</source><volume>61</volume>(<issue>1</issue>): <fpage>139</fpage>–<lpage>164</lpage>. <ext-link xlink:type="simple" ext-link-type="doi" xlink:href="10.1007/s13225-013-0254-5">https://doi.org/10.1007/s13225-013-0254-5</ext-link></mixed-citation></ref></ref-list></tp:taxon-treatment>
