# Supplementary material for: Endophytic Colletotrichum species from Dendrobium spp. in China and Northern Thailand
Source: MycoKeys. 2018 Dec 4;(43):23–57. doi: 10.3897/mycokeys.43.25081 (PMC6290043; doi:10.3897/mycokeys.43.25081)
Supplement: XML Treatment for Colletotrichum doitungense [file mycokeys.43.25081-treatment4.xml]

<!DOCTYPE tp:taxon-treatment
  PUBLIC "-//TaxonX//DTD Taxonomic Treatment Publishing DTD v0 20100105//EN" "tax-treatment-NSO.dtd">
<tp:taxon-treatment xmlns:tp="http://www.plazi.org/taxpub"><tp:treatment-meta><kwd-group><label>Taxon classification</label><kwd><named-content xmlns:xlink="http://www.w3.org/1999/xlink" content-type="kingdom">Fungi</named-content></kwd><kwd><named-content xmlns:xlink="http://www.w3.org/1999/xlink" content-type="order">Glomerellales</named-content></kwd><kwd><named-content xmlns:xlink="http://www.w3.org/1999/xlink" content-type="family">Glomerellaceae</named-content></kwd></kwd-group><mixed-citation publication-type="journal"><person-group><name><surname>Ma</surname><given-names>Xiaoya</given-names></name><name><surname>Nontachaiyapoom</surname><given-names>Sureeporn</given-names></name><name><surname>Jayawardena</surname><given-names>Ruvishika S.</given-names></name><name><surname>yde</surname><given-names>Kevin D.</given-names></name><name><surname>Gentekaki</surname><given-names>Eleni</given-names></name><name><surname>Zhou</surname><given-names>Sixuan</given-names></name><name><surname>Qian</surname><given-names>Yixin</given-names></name><name><surname>Wen</surname><given-names>Tingchi</given-names></name><name><surname>Kang</surname><given-names>Jichuan</given-names></name></person-group><article-title>Endophytic <italic><tp:taxon-name><tp:taxon-name-part taxon-name-part-type="genus" reg="Colletotrichum">Colletotrichum</tp:taxon-name-part></tp:taxon-name></italic> species from <italic><tp:taxon-name><tp:taxon-name-part taxon-name-part-type="genus" reg="Dendrobium">Dendrobium</tp:taxon-name-part></tp:taxon-name></italic> spp. in China and Northern Thailand</article-title><source>MycoKeys</source><day>4</day><month>12</month><year>2018</year><volume>2018</volume><issue>43</issue><fpage>23</fpage><lpage>57</lpage><pub-id pub-id-type="doi">10.3897/mycokeys.43.25081</pub-id></mixed-citation></tp:treatment-meta><tp:nomenclature><tp:taxon-name>
            <tp:taxon-name-part taxon-name-part-type="genus" reg="Colletotrichum">Colletotrichum</tp:taxon-name-part>
            <tp:taxon-name-part taxon-name-part-type="species" reg="doitungense">doitungense</tp:taxon-name-part>
          </tp:taxon-name><tp:taxon-authority>X.Y. Ma, K.D. Hyde &amp; Jayawardena</tp:taxon-authority><tp:taxon-status xmlns:xlink="http://www.w3.org/1999/xlink" xlink:type="simple">sp.nov.</tp:taxon-status><xref ref-type="fig" rid="F4">Figure 5</xref></tp:nomenclature><tp:treatment-sec sec-type="etymology" id="SECID0ENTAI"><title>Etymology.</title><p>In reference to the host sample site Doi tung, Chiang Rai, Thailand.</p></tp:treatment-sec><tp:treatment-sec sec-type="Holotype" id="SECID0ESTAI"><title>Holotype.</title><p>MFLU 17-1200 (ex-holotype culture: <named-content xmlns:xlink="http://www.w3.org/1999/xlink" content-type="dwc:institutional_code" xlink:type="simple">MFLUCC</named-content> 14-0128).</p></tp:treatment-sec><tp:treatment-sec sec-type="description" id="SECID0E4TAI"><title>Description.</title><p>
            Asexual morph on <abbrev xmlns:xlink="http://www.w3.org/1999/xlink" xlink:title="Corn malt agar medium" id="ABBRID0ENUAI" xlink:type="simple">CMA</abbrev>. Vegetative hyphae 1.1–3.5 µm diam, hyaline, smooth-walled, septate, branched. Setae and chlamydospores not observed. Conidiomata and ascomata cluster together. Conidiophores (9.1–) 14.3–26.8 (–29.4) × (3–) 3.1–4.5 (–5) µm, smooth-walled, unbranched, septate, constricted septum, hyaline. Conidiogenous cell (3.1–) 3.2–5.8 (–7.5) × (2.6–) 3–4 (–4.5) µm (N=14), globose to sub-globose, smooth-walled, hyaline. Conidia (6.6–) 8.6–13.8 (–15) × (2.6–) 3.8–8.9 (–13.8) µm (N=22), L/W = 1.75, globose to ellipsoidal, both ends rounded, smooth-walled, hyaline.</p><p>Sexual morph on <abbrev xmlns:xlink="http://www.w3.org/1999/xlink" xlink:title="Corn malt agar medium" id="ABBRID0E3UAI" xlink:type="simple">CMA</abbrev>. Ascomata (125.5–) 126.9–133.7 (–135.1) × (101.3–) 101.8–104.3 (–104.8) µm (N=10), sub-globose, closed, pale brown to brown. Peridium 3–11.5 µm thick, Asci (51.1–) 53.7–70.6 (–71.6) × (8.5–) 8.8–10.1 (–10.4) µm (N=8), cylindrical, slight curved, composed of pale to medium brown flattened angular cells, unitunicate, smooth-walled, 8–spored, hyaline. Ascospores (16.1–) 17.5–21.5 (–23.4) × (4.5–) 5.1–7.0 (–7.5) µm (N=20), L/W = 3.2, fusiform, blunt to somewhat acute or acute both ends, single guttule in the middle, septate, bi-seriately, smooth-walled, hyaline.</p><p>Cultures on <abbrev xmlns:xlink="http://www.w3.org/1999/xlink" xlink:title="Corn malt agar medium" id="ABBRID0ECVAI" xlink:type="simple">CMA</abbrev> flat with entire margin. Fluffy, white, reverse same. Growth rate: 0.6cm/day, with 20-days for sporulation. Brown ring in the middle. Perithecia gregarious. Acervuli and ascomata in mass light brown to brown.</p><fig id="F4" position="float" orientation="portrait"><label>Figure 5.</label><caption><p><italic><tp:taxon-name><tp:taxon-name-part taxon-name-part-type="genus" reg="Colletotrichum">Colletotrichum</tp:taxon-name-part><tp:taxon-name-part taxon-name-part-type="species" reg="doitungense">doitungense</tp:taxon-name-part></tp:taxon-name></italic> (holotype). <bold>A</bold> Colony <bold>B</bold> Fruiting body <bold>C–D</bold> Ascomata <bold>E–J</bold> Conidiophores <bold>K–L</bold> Conidia <bold>M</bold> Spore germination <bold>N–V</bold> Asci <bold>W–a</bold> Ascospores. Scale bars: 100 µm (<bold>B</bold>), 20 µm (<bold>C–D</bold>), 5 µm (<bold>E–M</bold>), 10 µm (<bold>N–V</bold>), 5 µm (<bold>W–a</bold>).</p></caption><graphic xmlns:xlink="http://www.w3.org/1999/xlink" xlink:href="mycokeys-43-023-g005.jpg" position="float" orientation="portrait" xlink:type="simple" id="oo_247452.jpg"/></fig></tp:treatment-sec><tp:treatment-sec sec-type="material" id="SECID0EYWAI"><title>Material examined.</title><p>Thailand, Chiang Rai, Wat Phra That Doi Tung (Temple of Doi Tung Pagodas), the host <italic><tp:taxon-name><tp:taxon-name-part taxon-name-part-type="genus" reg="Dendrobium">Dendrobium</tp:taxon-name-part></tp:taxon-name></italic> sp. 2 was collected on 19 December 2013, Collector: Sureeporn Nontachaiyapoom, Natdanai Aewsakul, Xiaoya Ma.</p></tp:treatment-sec><tp:treatment-sec sec-type="notes" id="SECID0EFXAI"><title>Notes.</title><p><italic><tp:taxon-name><tp:taxon-name-part taxon-name-part-type="genus" reg="Colletotrichum">Colletotrichum</tp:taxon-name-part><tp:taxon-name-part taxon-name-part-type="species" reg="doitungense">doitungense</tp:taxon-name-part></tp:taxon-name></italic> form an independent lineage from other strains with good support (66ML/1.00BI/73MP) in <tp:taxon-name><tp:taxon-name-part taxon-name-part-type="genus" reg="Colletotrichum"/><tp:taxon-name-part taxon-name-part-type="species" reg="boninense">boninense</tp:taxon-name-part></tp:taxon-name> species complex. The ITS sequence of <named-content xmlns:xlink="http://www.w3.org/1999/xlink" content-type="dwc:institutional_code" xlink:type="simple">MFLUCC</named-content> 14-0128 100% matches with unpublished pathogenic <italic><tp:taxon-name><tp:taxon-name-part taxon-name-part-type="genus" reg="Colletotrichum">C.</tp:taxon-name-part><tp:taxon-name-part taxon-name-part-type="species" reg="cymbidiicola">cymbidiicola</tp:taxon-name-part></tp:taxon-name></italic> strain OORC18 (GenBank <ext-link xmlns:xlink="http://www.w3.org/1999/xlink" ext-link-type="gen" xlink:href="JX902424" xlink:type="simple">JX902424</ext-link>) isolated from orchid in India and <italic><tp:taxon-name><tp:taxon-name-part taxon-name-part-type="genus" reg="Colletotrichum">C.</tp:taxon-name-part><tp:taxon-name-part taxon-name-part-type="species" reg="karstii">karstii</tp:taxon-name-part></tp:taxon-name></italic> strain R001 (GenBank <ext-link xmlns:xlink="http://www.w3.org/1999/xlink" ext-link-type="gen" xlink:href="JN715846" xlink:type="simple">JN715846</ext-link>) isolated from blackberry in Colombia (Unpublished). Blastn researches with sequences of <named-content xmlns:xlink="http://www.w3.org/1999/xlink" content-type="dwc:institutional_code" xlink:type="simple">MFLUCC</named-content> 14-0128 results in 98% identity with GAPDH sequence of endophytic <italic><tp:taxon-name><tp:taxon-name-part taxon-name-part-type="genus" reg="Colletotrichum">C.</tp:taxon-name-part><tp:taxon-name-part taxon-name-part-type="species" reg="boninense">boninense</tp:taxon-name-part></tp:taxon-name></italic> strain <abbrev xmlns:xlink="http://www.w3.org/1999/xlink" content-type="institution" xlink:title="China General Microbiological Culture Collection Center" id="ABBRID0EUZAI" xlink:type="simple">CGMCC</abbrev> 3.15168 (GenBank <ext-link xmlns:xlink="http://www.w3.org/1999/xlink" ext-link-type="gen" xlink:href="KC843491" xlink:type="simple">KC843491</ext-link>) isolated from <italic><tp:taxon-name><tp:taxon-name-part taxon-name-part-type="genus" reg="Bletilla">Bletilla</tp:taxon-name-part><tp:taxon-name-part taxon-name-part-type="species" reg="ochracea">ochracea</tp:taxon-name-part></tp:taxon-name></italic> in China (<xref ref-type="bibr" rid="B72">Tao et al. 2013</xref>), 99% identity with ACT sequence of <italic><tp:taxon-name><tp:taxon-name-part taxon-name-part-type="genus" reg="Colletotrichum">C.</tp:taxon-name-part><tp:taxon-name-part taxon-name-part-type="species" reg="boninense">boninense</tp:taxon-name-part></tp:taxon-name></italic> strain CBS 125502 (GenBank <ext-link xmlns:xlink="http://www.w3.org/1999/xlink" ext-link-type="gen" xlink:href="KJ954462" xlink:type="simple">KJ954462</ext-link>) and 99% identity with TUB2 sequence of <italic><tp:taxon-name><tp:taxon-name-part taxon-name-part-type="genus" reg="Colletotrichum">C.</tp:taxon-name-part><tp:taxon-name-part taxon-name-part-type="species" reg="citricola">citricola</tp:taxon-name-part></tp:taxon-name></italic> strain SXC 151 (GenBank <ext-link xmlns:xlink="http://www.w3.org/1999/xlink" ext-link-type="gen" xlink:href="KC293656" xlink:type="simple">KC293656</ext-link>) as mentioned above. Its conidiogenus cell is globose to sub-globose, which differ from cylindrical to ellipsoidal conidiogenus cell in <italic><tp:taxon-name><tp:taxon-name-part taxon-name-part-type="genus" reg="Colletotrichum">C.</tp:taxon-name-part><tp:taxon-name-part taxon-name-part-type="species" reg="boninense">boninense</tp:taxon-name-part></tp:taxon-name></italic> (Damm et al. 2012). This strain has 2 and 0 in ITS, 6 and 1 in GAPDH, 3 and 2 in ACT, 17 and 16 base pair differences from its sister taxon <italic><tp:taxon-name><tp:taxon-name-part taxon-name-part-type="genus" reg="Colletotrichum">C.</tp:taxon-name-part><tp:taxon-name-part taxon-name-part-type="species" reg="torulosum">torulosum</tp:taxon-name-part></tp:taxon-name></italic> and <named-content xmlns:xlink="http://www.w3.org/1999/xlink" content-type="dwc:institutional_code" xlink:type="simple">MFLUCC</named-content> 14-0261 respectively. Here we introduce <italic><tp:taxon-name><tp:taxon-name-part taxon-name-part-type="genus" reg="Colletotrichum">Colletotrichum</tp:taxon-name-part><tp:taxon-name-part taxon-name-part-type="species" reg="doitungense">doitungense</tp:taxon-name-part></tp:taxon-name></italic> isolated from root of <italic><tp:taxon-name><tp:taxon-name-part taxon-name-part-type="genus" reg="Dendrobium">Dendrobium</tp:taxon-name-part></tp:taxon-name></italic> sp. 2 as a new species.</p></tp:treatment-sec><ref-list><ref id="B72"><mixed-citation xmlns:xlink="http://www.w3.org/1999/xlink" xlink:type="simple"><person-group><name name-style="western"><surname>Tao</surname><given-names>G</given-names></name><name name-style="western"><surname>Liu</surname><given-names>ZY</given-names></name><name name-style="western"><surname>Liu</surname><given-names>F</given-names></name><name name-style="western"><surname>Gao</surname><given-names>YH</given-names></name><name name-style="western"><surname>Cai</surname><given-names>L</given-names></name></person-group> (<year>2013</year>) <article-title>Endophytic <italic><tp:taxon-name><tp:taxon-name-part taxon-name-part-type="genus">Colletotrichum</tp:taxon-name-part></tp:taxon-name></italic> species from <italic><tp:taxon-name><tp:taxon-name-part taxon-name-part-type="genus">Bletilla</tp:taxon-name-part><tp:taxon-name-part taxon-name-part-type="species">ochracea</tp:taxon-name-part></tp:taxon-name></italic> (<italic><tp:taxon-name><tp:taxon-name-part taxon-name-part-type="genus">Orchidaceae</tp:taxon-name-part></tp:taxon-name></italic>) with descriptions of seven new species.</article-title><source>Fungal Diversity</source><volume>61</volume>(<issue>1</issue>): <fpage>139</fpage>–<lpage>164</lpage>. <ext-link xlink:type="simple" ext-link-type="doi" xlink:href="10.1007/s13225-013-0254-5">https://doi.org/10.1007/s13225-013-0254-5</ext-link></mixed-citation></ref></ref-list></tp:taxon-treatment>
