# Supplementary material for: Endophytic Colletotrichum species from Dendrobium spp. in China and Northern Thailand
Source: MycoKeys. 2018 Dec 4;(43):23–57. doi: 10.3897/mycokeys.43.25081 (PMC6290043; doi:10.3897/mycokeys.43.25081)
Supplement: XML Treatment for Colletotrichum parallelophorum [file mycokeys.43.25081-treatment5.xml]

<!DOCTYPE tp:taxon-treatment
  PUBLIC "-//TaxonX//DTD Taxonomic Treatment Publishing DTD v0 20100105//EN" "tax-treatment-NSO.dtd">
<tp:taxon-treatment xmlns:tp="http://www.plazi.org/taxpub"><tp:treatment-meta><kwd-group><label>Taxon classification</label><kwd><named-content xmlns:xlink="http://www.w3.org/1999/xlink" content-type="kingdom">Fungi</named-content></kwd><kwd><named-content xmlns:xlink="http://www.w3.org/1999/xlink" content-type="order">Glomerellales</named-content></kwd><kwd><named-content xmlns:xlink="http://www.w3.org/1999/xlink" content-type="family">Glomerellaceae</named-content></kwd></kwd-group><mixed-citation publication-type="journal"><person-group><name><surname>Ma</surname><given-names>Xiaoya</given-names></name><name><surname>Nontachaiyapoom</surname><given-names>Sureeporn</given-names></name><name><surname>Jayawardena</surname><given-names>Ruvishika S.</given-names></name><name><surname>yde</surname><given-names>Kevin D.</given-names></name><name><surname>Gentekaki</surname><given-names>Eleni</given-names></name><name><surname>Zhou</surname><given-names>Sixuan</given-names></name><name><surname>Qian</surname><given-names>Yixin</given-names></name><name><surname>Wen</surname><given-names>Tingchi</given-names></name><name><surname>Kang</surname><given-names>Jichuan</given-names></name></person-group><article-title>Endophytic <italic><tp:taxon-name><tp:taxon-name-part taxon-name-part-type="genus" reg="Colletotrichum">Colletotrichum</tp:taxon-name-part></tp:taxon-name></italic> species from <italic><tp:taxon-name><tp:taxon-name-part taxon-name-part-type="genus" reg="Dendrobium">Dendrobium</tp:taxon-name-part></tp:taxon-name></italic> spp. in China and Northern Thailand</article-title><source>MycoKeys</source><day>4</day><month>12</month><year>2018</year><volume>2018</volume><issue>43</issue><fpage>23</fpage><lpage>57</lpage><pub-id pub-id-type="doi">10.3897/mycokeys.43.25081</pub-id></mixed-citation></tp:treatment-meta><tp:nomenclature><tp:taxon-name>
            <tp:taxon-name-part taxon-name-part-type="genus" reg="Colletotrichum">Colletotrichum</tp:taxon-name-part>
            <tp:taxon-name-part taxon-name-part-type="species" reg="parallelophorum">parallelophorum</tp:taxon-name-part>
          </tp:taxon-name><tp:taxon-authority>X.Y. Ma, K.D. Hyde &amp; Jayawardena</tp:taxon-authority><tp:taxon-status xmlns:xlink="http://www.w3.org/1999/xlink" xlink:type="simple">sp. nov.</tp:taxon-status><xref ref-type="fig" rid="F5">Figure 6</xref><!--PageBreak--></tp:nomenclature><tp:treatment-sec sec-type="etymology" id="SECID0EO5AI"><title>Etymology.</title><p>In reference to the parallel conidiophores.</p></tp:treatment-sec><tp:treatment-sec sec-type="Holotype" id="SECID0ET5AI"><title>Holotype.</title><p>MFLU 17-1198 (ex-holotype culture: <named-content xmlns:xlink="http://www.w3.org/1999/xlink" content-type="dwc:institutional_code" xlink:type="simple">MFLUCC</named-content> 14-0083).</p></tp:treatment-sec><tp:treatment-sec sec-type="description" id="SECID0E55AI"><title>Description.</title><p>
            Asexual morph on <abbrev xmlns:xlink="http://www.w3.org/1999/xlink" xlink:title="Corn malt agar medium" id="ABBRID0EO6AI" xlink:type="simple">CMA</abbrev>. Vegetative hyphae 2–4.3 µm diam (N=30), smooth-walled, septate, branched, hyaline to pale brown. Chlamydospores not ob<!--PageBreak-->served. Conidiomata acervular, orange. Appressoria (56.7–) 60.2–79.2 (–81.2) × (2.8–) 2.9–3.7 (–3.9) µm (N=8), single, sub-globose, brown, rare. Conidiophores and setae formed on a cushion of pale brown cells (1.9–) 2.4–4 (–4.6) µm diam. Setae medium brown, smooth-walled, 2 or 3-septate; base cylindrical, constricted at the base, apex acute. Conidiophores (18.3–) 20.8–34 (–41.2) × (2.6–) 2.8–4.3 (–5.4) µm (N=20), smooth-walled, 2 to 3-septate, branched, hyaline to pale brown. Conidiophores and setae formed on a cushion of pale brown prismatic cells, sometimes with guttules. Conidia (12.1–) 13.8–16.8 (–18.9) × (3.3–) 4.4–7.5 (–7.9) µm (N=50), L/W = 2.6, hyaline, smooth-walled, with 1 to 4 guttules, cylindrical with both ends rounded.</p><p>Sexual morph on <abbrev xmlns:xlink="http://www.w3.org/1999/xlink" xlink:title="Corn malt agar medium" id="ABBRID0E66AI" xlink:type="simple">CMA</abbrev>. Ascomata (267–) 261.4–342.3 (–346.2) × (190.4–) 173.0–272.5 (–280) µm (N=3), globose, glabrous, Ascomata isolated, scattered, irregular and asymmetrical, black. Peridium 13.6–46.4 µm thick, consist of pale to medium brown flattened angular cells. Ascogenous hyphae hyaline, smooth-walled. Asci (43.3–) 44.1–63.3 (–66.5) × (7.6–) 8.0–9.8 (–10) µm (N=7), cylindrical, straight, unitunicate, 8–spored. Ascospores (13.9–) 14.1–18 (–20.9) × (3.1–) 3.9–5.4 (–5.8) µm (N=23), L/W = 3.5, uni-to bi-seriately, aseptate, smooth-walled, ellipsoidal, single guttules in the middle, both ends rounded, hyaline.</p><p>Cultures on <abbrev xmlns:xlink="http://www.w3.org/1999/xlink" xlink:title="Corn malt agar medium" id="ABBRID0EFABI" xlink:type="simple">CMA</abbrev> flat with entire margin. Growth rate: 0.4cm/d, with 20-days for sporulation. With fluffy, light green and white mycelia. Ascomata sometimes growing together with acervuli.</p><fig id="F5" position="float" orientation="portrait"><label>Figure 6.</label><caption><p><italic><tp:taxon-name><tp:taxon-name-part taxon-name-part-type="genus" reg="Colletotrichum">Colletotrichum</tp:taxon-name-part><tp:taxon-name-part taxon-name-part-type="species" reg="parallelophorum">parallelophorum</tp:taxon-name-part></tp:taxon-name></italic> (holotype). <bold>A</bold> Colony <bold>B, C</bold> Fruiting body <bold>D</bold> Setae <bold>E–F</bold> Ascomata <bold>G, J–L</bold> Conidiophores <bold>I</bold> Appressoria <bold>M–P</bold> Conidia <bold>Q–T</bold> Asci <bold>U–V</bold> Ascospore. Scale bars: 50 µm (<bold>B</bold>), 500 µm (<bold>C</bold>), 20 µm (<bold>D</bold>), 100 µm (<bold>E</bold>), 50 µm (<bold>F</bold>), 20 µm (<bold>G</bold>), 10 µm (<bold>H–L</bold>), 5 µm (<bold>M, N</bold>), 10 µm (<bold>O–V</bold>).</p></caption><graphic xmlns:xlink="http://www.w3.org/1999/xlink" xlink:href="mycokeys-43-023-g006.jpg" position="float" orientation="portrait" xlink:type="simple" id="oo_247453.jpg"/></fig><!--PageBreak--></tp:treatment-sec><tp:treatment-sec sec-type="material" id="SECID0EGCBI"><title>Material examined.</title><p>Thailand, Chiang Rai, Wat Phra That Doi Tung (Temple of Doi Tung Pagodas), the host <italic><tp:taxon-name><tp:taxon-name-part taxon-name-part-type="genus" reg="Dendrobium">Dendrobium</tp:taxon-name-part></tp:taxon-name></italic> sp. 1 was collected on 19 December 2013, Collector: Sureeporn Nontachaiyapoom, Natdanai Aewsakul, Xiaoya Ma.</p></tp:treatment-sec><tp:treatment-sec sec-type="notes" id="SECID0ETCBI"><title>Notes.</title><p>Strains <named-content xmlns:xlink="http://www.w3.org/1999/xlink" content-type="dwc:institutional_code" xlink:type="simple">MFLUCC</named-content> 14-0077, <named-content xmlns:xlink="http://www.w3.org/1999/xlink" content-type="dwc:institutional_code" xlink:type="simple">MFLUCC</named-content> 14-0079 and <named-content xmlns:xlink="http://www.w3.org/1999/xlink" content-type="dwc:institutional_code" xlink:type="simple">MFLUCC</named-content> 14-0083 had identical sequence data and they formed a single clade with <named-content xmlns:xlink="http://www.w3.org/1999/xlink" content-type="dwc:institutional_code" xlink:type="simple">MFLUCC</named-content> 14-0082 and <named-content xmlns:xlink="http://www.w3.org/1999/xlink" content-type="dwc:institutional_code" xlink:type="simple">MFLUCC</named-content> 14-0085. They are closely related to <italic><tp:taxon-name><tp:taxon-name-part taxon-name-part-type="genus" reg="Colletotrichum">Colletotrichum</tp:taxon-name-part><tp:taxon-name-part taxon-name-part-type="species" reg="excelsum-altitudum">excelsum-altitudum</tp:taxon-name-part></tp:taxon-name></italic> and <italic><tp:taxon-name><tp:taxon-name-part taxon-name-part-type="genus" reg="Colletotrichum">C.</tp:taxon-name-part><tp:taxon-name-part taxon-name-part-type="species" reg="tropicicola">tropicicola</tp:taxon-name-part></tp:taxon-name></italic>. <named-content xmlns:xlink="http://www.w3.org/1999/xlink" content-type="dwc:institutional_code" xlink:type="simple">MFLUCC</named-content> 14-0077, <named-content xmlns:xlink="http://www.w3.org/1999/xlink" content-type="dwc:institutional_code" xlink:type="simple">MFLUCC</named-content> 14-0079, <named-content xmlns:xlink="http://www.w3.org/1999/xlink" content-type="dwc:institutional_code" xlink:type="simple">MFLUCC</named-content> 14-0082, <named-content xmlns:xlink="http://www.w3.org/1999/xlink" content-type="dwc:institutional_code" xlink:type="simple">MFLUCC</named-content> 14-0083 and <named-content xmlns:xlink="http://www.w3.org/1999/xlink" content-type="dwc:institutional_code" xlink:type="simple">MFLUCC</named-content> 14-0085 have similar morphological characteristics. Therefore, the five strains are regarded as the same species. There were totally 103bp and 101bp differences between <named-content xmlns:xlink="http://www.w3.org/1999/xlink" content-type="dwc:institutional_code" xlink:type="simple">MFLUCC</named-content> 14-0083 and <italic><tp:taxon-name><tp:taxon-name-part taxon-name-part-type="genus" reg="Colletotrichum">C.</tp:taxon-name-part><tp:taxon-name-part taxon-name-part-type="species" reg="excelsum-altitudum">excelsum-altitudum</tp:taxon-name-part></tp:taxon-name></italic>/<italic><tp:taxon-name><tp:taxon-name-part taxon-name-part-type="genus" reg="Colletotrichum">C.</tp:taxon-name-part><tp:taxon-name-part taxon-name-part-type="species" reg="tropicicola">tropicicola</tp:taxon-name-part></tp:taxon-name></italic> respectively (mainly in GAPDH). Blastn researches with four-gene sequences of five strains presented 99% identity with ITS sequence of <italic><tp:taxon-name><tp:taxon-name-part taxon-name-part-type="genus" reg="Colletotrichum">C.</tp:taxon-name-part><tp:taxon-name-part taxon-name-part-type="species" reg="cordylinicola">cordylinicola</tp:taxon-name-part></tp:taxon-name></italic> strain LC0886, 80% identity with GAPDH (GenBank <ext-link xmlns:xlink="http://www.w3.org/1999/xlink" ext-link-type="gen" xlink:href="JN050229" xlink:type="simple">JN050229</ext-link>), 90% identity with ACT (GenBank <ext-link xmlns:xlink="http://www.w3.org/1999/xlink" ext-link-type="gen" xlink:href="JN050218" xlink:type="simple">JN050218</ext-link>) and 93% identity with TUB2 (GenBank <ext-link xmlns:xlink="http://www.w3.org/1999/xlink" ext-link-type="gen" xlink:href="JN050246" xlink:type="simple">JN050246</ext-link>) sequences of <italic><tp:taxon-name><tp:taxon-name-part taxon-name-part-type="genus" reg="Colletotrichum">C.</tp:taxon-name-part><tp:taxon-name-part taxon-name-part-type="species" reg="tropicola">tropicola</tp:taxon-name-part></tp:taxon-name></italic> strain LC0598 respectively as mentioned above. Conidia size and shape were very similar among <named-content xmlns:xlink="http://www.w3.org/1999/xlink" content-type="dwc:institutional_code" xlink:type="simple">MFLUCC</named-content> 14-0083, <italic><tp:taxon-name><tp:taxon-name-part taxon-name-part-type="genus" reg="Colletotrichum">C.</tp:taxon-name-part><tp:taxon-name-part taxon-name-part-type="species" reg="excelsum-altitudum">excelsum-altitudum</tp:taxon-name-part></tp:taxon-name></italic> and <italic><tp:taxon-name><tp:taxon-name-part taxon-name-part-type="genus" reg="Colletotrichum">C.</tp:taxon-name-part><tp:taxon-name-part taxon-name-part-type="species" reg="tropicicola">tropicicola</tp:taxon-name-part></tp:taxon-name></italic>. Appressoria were rare and in strain <named-content xmlns:xlink="http://www.w3.org/1999/xlink" content-type="dwc:institutional_code" xlink:type="simple">MFLUCC</named-content>–14–0083 appressoria were not variable like that in <italic><tp:taxon-name><tp:taxon-name-part taxon-name-part-type="genus" reg="Colletotrichum">C.</tp:taxon-name-part><tp:taxon-name-part taxon-name-part-type="species" reg="excelsum-altitudum">excelsum-altitudum</tp:taxon-name-part></tp:taxon-name></italic> and <italic><tp:taxon-name><tp:taxon-name-part taxon-name-part-type="genus" reg="Colletotrichum">C.</tp:taxon-name-part><tp:taxon-name-part taxon-name-part-type="species" reg="tropicicola">tropicicola</tp:taxon-name-part></tp:taxon-name></italic>. Here we introduced strains <named-content xmlns:xlink="http://www.w3.org/1999/xlink" content-type="dwc:institutional_code" xlink:type="simple">MFLUCC</named-content> 14-0077, <named-content xmlns:xlink="http://www.w3.org/1999/xlink" content-type="dwc:institutional_code" xlink:type="simple">MFLUCC</named-content> 14-0079, <named-content xmlns:xlink="http://www.w3.org/1999/xlink" content-type="dwc:institutional_code" xlink:type="simple">MFLUCC</named-content> 14-0082 and <named-content xmlns:xlink="http://www.w3.org/1999/xlink" content-type="dwc:institutional_code" xlink:type="simple">MFLUCC</named-content> 14-0083 and <named-content xmlns:xlink="http://www.w3.org/1999/xlink" content-type="dwc:institutional_code" xlink:type="simple">MFLUCC</named-content>–14–0085 isolated from stems and roots of <italic><tp:taxon-name><tp:taxon-name-part taxon-name-part-type="genus" reg="Dendrobium">Dendrobium</tp:taxon-name-part></tp:taxon-name></italic> sp. 1 as <italic><tp:taxon-name><tp:taxon-name-part taxon-name-part-type="genus" reg="Colletotrichum">Colletotrichum</tp:taxon-name-part><tp:taxon-name-part taxon-name-part-type="species" reg="parallelophorum">parallelophorum</tp:taxon-name-part></tp:taxon-name></italic> sp.nov.</p></tp:treatment-sec></tp:taxon-treatment>
