# Supplementary material for: Endophytic Colletotrichum species from Dendrobium spp. in China and Northern Thailand
Source: MycoKeys. 2018 Dec 4;(43):23–57. doi: 10.3897/mycokeys.43.25081 (PMC6290043; doi:10.3897/mycokeys.43.25081)
Supplement: XML Treatment for Colletotrichum citricola [file mycokeys.43.25081-treatment6.xml]

<!DOCTYPE tp:taxon-treatment
  PUBLIC "-//TaxonX//DTD Taxonomic Treatment Publishing DTD v0 20100105//EN" "tax-treatment-NSO.dtd">
<tp:taxon-treatment xmlns:tp="http://www.plazi.org/taxpub"><tp:treatment-meta><kwd-group><label>Taxon classification</label><kwd><named-content xmlns:xlink="http://www.w3.org/1999/xlink" content-type="kingdom">Fungi</named-content></kwd><kwd><named-content xmlns:xlink="http://www.w3.org/1999/xlink" content-type="order">Glomerellales</named-content></kwd><kwd><named-content xmlns:xlink="http://www.w3.org/1999/xlink" content-type="family">Glomerellaceae</named-content></kwd></kwd-group><mixed-citation publication-type="journal"><person-group><name><surname>Ma</surname><given-names>Xiaoya</given-names></name><name><surname>Nontachaiyapoom</surname><given-names>Sureeporn</given-names></name><name><surname>Jayawardena</surname><given-names>Ruvishika S.</given-names></name><name><surname>yde</surname><given-names>Kevin D.</given-names></name><name><surname>Gentekaki</surname><given-names>Eleni</given-names></name><name><surname>Zhou</surname><given-names>Sixuan</given-names></name><name><surname>Qian</surname><given-names>Yixin</given-names></name><name><surname>Wen</surname><given-names>Tingchi</given-names></name><name><surname>Kang</surname><given-names>Jichuan</given-names></name></person-group><article-title>Endophytic <italic><tp:taxon-name><tp:taxon-name-part taxon-name-part-type="genus" reg="Colletotrichum">Colletotrichum</tp:taxon-name-part></tp:taxon-name></italic> species from <italic><tp:taxon-name><tp:taxon-name-part taxon-name-part-type="genus" reg="Dendrobium">Dendrobium</tp:taxon-name-part></tp:taxon-name></italic> spp. in China and Northern Thailand</article-title><source>MycoKeys</source><day>4</day><month>12</month><year>2018</year><volume>2018</volume><issue>43</issue><fpage>23</fpage><lpage>57</lpage><pub-id pub-id-type="doi">10.3897/mycokeys.43.25081</pub-id></mixed-citation></tp:treatment-meta><tp:nomenclature><tp:taxon-name>
            <tp:taxon-name-part taxon-name-part-type="genus" reg="Colletotrichum">Colletotrichum</tp:taxon-name-part>
            <tp:taxon-name-part taxon-name-part-type="species" reg="citricola">citricola</tp:taxon-name-part>
          </tp:taxon-name><tp:taxon-authority>F. Huang, L. Cai, K.D. Hyde &amp; H.Y. Li</tp:taxon-authority><xref ref-type="fig" rid="F6">Figure 7</xref></tp:nomenclature><tp:treatment-sec sec-type="description" id="SECID0ERLBI"><title>Description.</title><p>
            Asexual morph on <abbrev xmlns:xlink="http://www.w3.org/1999/xlink" xlink:title="Corn malt agar medium" id="ABBRID0EBMBI" xlink:type="simple">CMA</abbrev>. Vegetative hyphae 3.1 ± 1.1 µm diam (N=20), smooth-walled, septate, branched, hyaline. Chlamydospores globose, hyaline. Conidiomata ovoid, orange. Setae (51.8–) 54.1–67.8 (–68.5) × (2.3–) 2.4–5.8 (–7.2) µm (N=6), smooth-walled, 1 or 3–septate, contracted to slightly inflated base, tapering to the apex, apex acute, pale brown to brown. Conidiophores (10.8–) 16.7–25.6 (–30.6) × (3.1–) 4–5.3 (–5.6) µm (N=27), smooth-walled, septate, hyaline. Conidia (12.5–) 13.4–15 (16.5–) × (5–) 5.9–6.9 (–7.2) µm (N=40), L/W = 2.2, ellipsoidal, smooth-walled, hyaline.</p><p>Sexual morph on <abbrev xmlns:xlink="http://www.w3.org/1999/xlink" xlink:title="Corn malt agar medium" id="ABBRID0EQMBI" xlink:type="simple">CMA</abbrev>. Ascomata (34.5–) 46.4–84.9 (–87.1) × (31.7–) 33.8–46.5 (–50.9) µm (N=5), globose, ostiolate, clustered, pale brown to dark brown. Peridium 1.7–5.8 µm thick, composed of pale to medium brown, flattened, angular cells. Ascogenous hyphae hyaline, smooth-walled. Asci (41.3–) 49.4–65 (–71.6) × (8.3–) 9.5–12.9 (–14.3) µm (N=36), cylindrical, unitunicate, straight or curved, 8–spored. Ascospores (14.4–) 14.8–17.5 (–19.3) × (5.4–) 5.7–7.1 (–7.6) µm (N=25), L/W = 2.5, uni-or bi-seriately, smooth-walled, hyaline, fusiform or one end slightly rounded, with a single guttule in the middle.</p><p>Cultures on <abbrev xmlns:xlink="http://www.w3.org/1999/xlink" xlink:title="Corn malt agar medium" id="ABBRID0EWMBI" xlink:type="simple">CMA</abbrev> flat with entire margin. Growth rate: 0.6cm/day, with18-days for sporulation. Fluffy, pale mycelia float on the dark scarlet pigment medium, reverse dark brown. Perithecia gregarious. Orange acervuli and ascomata in mass form thick globules.</p><fig id="F6" position="float" orientation="portrait"><label>Figure 7.</label><caption><p><italic><tp:taxon-name><tp:taxon-name-part taxon-name-part-type="genus" reg="Colletotrichum">Colletotrichum</tp:taxon-name-part><tp:taxon-name-part taxon-name-part-type="species" reg="citricola">citricola</tp:taxon-name-part></tp:taxon-name></italic>. <bold>A</bold> Colony <bold>B</bold> Conidiomata <bold>C</bold> Fruiting bodies <bold>D</bold> Fruiting body with setae <bold>E</bold> Setae <bold>F</bold> Ascomata <bold>G–L</bold> Conidiophores <bold>M, N</bold> Conidia <bold>O</bold> Chlamydospore <bold>P–U</bold> Young asci <bold>V–X</bold> Ascospores. Scale bars: 500 µm (<bold>B</bold>), 200 µm (<bold>C</bold>), 10 µm (<bold>E–F</bold>), 5 µm (<bold>G</bold>), 5 µm (<bold>M–N</bold>), 10 µm (<bold>Q–U</bold>), 5 µm (<bold>V–X</bold>).</p></caption><graphic xmlns:xlink="http://www.w3.org/1999/xlink" xlink:href="mycokeys-43-023-g007.jpg" position="float" orientation="portrait" xlink:type="simple" id="oo_247454.jpg"/></fig></tp:treatment-sec><tp:treatment-sec sec-type="notes" id="SECID0EWOBI"><title>Notes.</title><p>Strains <named-content xmlns:xlink="http://www.w3.org/1999/xlink" content-type="dwc:institutional_code" xlink:type="simple">MFLUCC</named-content> 14-0129 and <named-content xmlns:xlink="http://www.w3.org/1999/xlink" content-type="dwc:institutional_code" xlink:type="simple">MFLUCC</named-content> 14-0131 had similar sequence data, cultures and conidia. There were 5bp and 7bp difference between the strains and <italic><tp:taxon-name><tp:taxon-name-part taxon-name-part-type="genus" reg="Colletotrichum">Colletotrichum</tp:taxon-name-part><tp:taxon-name-part taxon-name-part-type="species" reg="camelliae-japonicae">camelliae-japonicae</tp:taxon-name-part></tp:taxon-name></italic> and <italic><tp:taxon-name><tp:taxon-name-part taxon-name-part-type="genus" reg="Colletotrichum">C.</tp:taxon-name-part><tp:taxon-name-part taxon-name-part-type="species" reg="citricola">citricola</tp:taxon-name-part></tp:taxon-name></italic> respectively. ITS sequence is 99% identity with unpublished <italic><tp:taxon-name><tp:taxon-name-part taxon-name-part-type="genus" reg="Colletotrichum">C.</tp:taxon-name-part><tp:taxon-name-part taxon-name-part-type="species" reg="boninense">boninense</tp:taxon-name-part></tp:taxon-name></italic> strain LD3–8–1 isolated from strawberry in China (Unpublished). Blastn searches sequences results in GAPDH (GenBank <ext-link xmlns:xlink="http://www.w3.org/1999/xlink" ext-link-type="gen" xlink:href="KC293736" xlink:type="simple">KC293736</ext-link>) and TUB2 (GenBank <ext-link xmlns:xlink="http://www.w3.org/1999/xlink" ext-link-type="gen" xlink:href="KC293656" xlink:type="simple">KC293656</ext-link>) sequences of <italic><tp:taxon-name><tp:taxon-name-part taxon-name-part-type="genus" reg="Colletotrichum">C.</tp:taxon-name-part><tp:taxon-name-part taxon-name-part-type="species" reg="citricola">citricola</tp:taxon-name-part></tp:taxon-name></italic> strain SXC 151 as mention above. ACT sequence is closest to <italic><tp:taxon-name><tp:taxon-name-part taxon-name-part-type="genus" reg="Colletotrichum">C.</tp:taxon-name-part><tp:taxon-name-part taxon-name-part-type="species" reg="karstii">karstii</tp:taxon-name-part></tp:taxon-name></italic> strain 42a (GenBank <ext-link xmlns:xlink="http://www.w3.org/1999/xlink" ext-link-type="gen" xlink:href="KT122921" xlink:type="simple">KT122921</ext-link>) isolated from <italic><tp:taxon-name><tp:taxon-name-part taxon-name-part-type="genus" reg="Coffea">Coffea</tp:taxon-name-part><tp:taxon-name-part taxon-name-part-type="species" reg="arabica">arabica</tp:taxon-name-part></tp:taxon-name></italic> in Mexico (Cristobal-Martinez et al. 2016). All morphological characteristics of the two strains were nearly the same as the protologue of <italic><tp:taxon-name><tp:taxon-name-part taxon-name-part-type="genus" reg="Colletotrichum">C.</tp:taxon-name-part><tp:taxon-name-part taxon-name-part-type="species" reg="citricola">citricola.</tp:taxon-name-part></tp:taxon-name></italic> Therefore, we name strains <named-content xmlns:xlink="http://www.w3.org/1999/xlink" content-type="dwc:institutional_code" xlink:type="simple">MFLUCC</named-content> 14-0129 and <named-content xmlns:xlink="http://www.w3.org/1999/xlink" content-type="dwc:institutional_code" xlink:type="simple">MFLUCC</named-content> 14-0131 as <italic><tp:taxon-name><tp:taxon-name-part taxon-name-part-type="genus" reg="Colletotrichum">C.</tp:taxon-name-part><tp:taxon-name-part taxon-name-part-type="species" reg="citricola">citricola</tp:taxon-name-part></tp:taxon-name></italic>. When compared with <italic><tp:taxon-name><tp:taxon-name-part taxon-name-part-type="genus" reg="Colletotrichum">C.</tp:taxon-name-part><tp:taxon-name-part taxon-name-part-type="species" reg="camelliae-japonicae">camelliae-japonicae</tp:taxon-name-part></tp:taxon-name></italic> (conidia: 11–14.5 ×5–6.5μm, mean ±SD = 12.5 ±0.8 ×5.5 ±0.3μm, L/W=1.5; ascospores: 13.5–18.5 ×4–5.5 μm, mean ± SD = 16.5 ±1.1×5±0.4μm, L/W = 3.3), strains <named-content xmlns:xlink="http://www.w3.org/1999/xlink" content-type="dwc:institutional_code" xlink:type="simple">MFLUCC</named-content> 14-0129 and <named-content xmlns:xlink="http://www.w3.org/1999/xlink" content-type="dwc:institutional_code" xlink:type="simple">MFLUCC</named-content> 14-0131 have shorter conidia and wider ascospores.</p><!--PageBreak--></tp:treatment-sec></tp:taxon-treatment>
