# Supplementary material for: Endophytic Colletotrichum species from Dendrobium spp. in China and Northern Thailand
Source: MycoKeys. 2018 Dec 4;(43):23–57. doi: 10.3897/mycokeys.43.25081 (PMC6290043; doi:10.3897/mycokeys.43.25081)
Supplement: XML Treatment for Colletotrichum orchidophilum [file mycokeys.43.25081-treatment9.xml]

<!DOCTYPE tp:taxon-treatment
  PUBLIC "-//TaxonX//DTD Taxonomic Treatment Publishing DTD v0 20100105//EN" "tax-treatment-NSO.dtd">
<tp:taxon-treatment xmlns:tp="http://www.plazi.org/taxpub"><tp:treatment-meta><kwd-group><label>Taxon classification</label><kwd><named-content xmlns:xlink="http://www.w3.org/1999/xlink" content-type="kingdom">Fungi</named-content></kwd><kwd><named-content xmlns:xlink="http://www.w3.org/1999/xlink" content-type="order">Glomerellales</named-content></kwd><kwd><named-content xmlns:xlink="http://www.w3.org/1999/xlink" content-type="family">Glomerellaceae</named-content></kwd></kwd-group><mixed-citation publication-type="journal"><person-group><name><surname>Ma</surname><given-names>Xiaoya</given-names></name><name><surname>Nontachaiyapoom</surname><given-names>Sureeporn</given-names></name><name><surname>Jayawardena</surname><given-names>Ruvishika S.</given-names></name><name><surname>yde</surname><given-names>Kevin D.</given-names></name><name><surname>Gentekaki</surname><given-names>Eleni</given-names></name><name><surname>Zhou</surname><given-names>Sixuan</given-names></name><name><surname>Qian</surname><given-names>Yixin</given-names></name><name><surname>Wen</surname><given-names>Tingchi</given-names></name><name><surname>Kang</surname><given-names>Jichuan</given-names></name></person-group><article-title>Endophytic <italic><tp:taxon-name><tp:taxon-name-part taxon-name-part-type="genus" reg="Colletotrichum">Colletotrichum</tp:taxon-name-part></tp:taxon-name></italic> species from <italic><tp:taxon-name><tp:taxon-name-part taxon-name-part-type="genus" reg="Dendrobium">Dendrobium</tp:taxon-name-part></tp:taxon-name></italic> spp. in China and Northern Thailand</article-title><source>MycoKeys</source><day>4</day><month>12</month><year>2018</year><volume>2018</volume><issue>43</issue><fpage>23</fpage><lpage>57</lpage><pub-id pub-id-type="doi">10.3897/mycokeys.43.25081</pub-id></mixed-citation></tp:treatment-meta><tp:nomenclature><tp:taxon-name>
            <tp:taxon-name-part taxon-name-part-type="genus" reg="Colletotrichum">Colletotrichum</tp:taxon-name-part>
            <tp:taxon-name-part taxon-name-part-type="species" reg="orchidophilum">orchidophilum</tp:taxon-name-part>
          </tp:taxon-name><tp:taxon-authority>Damm, P.F. Cannon &amp; Crous</tp:taxon-authority><xref ref-type="fig" rid="F9">Figure 10</xref><!--PageBreak--></tp:nomenclature><tp:treatment-sec sec-type="description" id="SECID0E2HCI"><title>Description.</title><p><italic>Sexual morph</italic> not observed.</p><p>Sexual morph not observed. Asexual morph on <abbrev xmlns:xlink="http://www.w3.org/1999/xlink" xlink:title="Sabouraud dextrose agar" id="ABBRID0EBJCI" xlink:type="simple">SDA</abbrev>. Vegetative hyphae 1.9–5.4 µm diam, smooth-walled, septate, branched, hyaline to pale brown. Chlamydospores not observed. Appressoria brown, smooth-walled. Conidiomata superficial or under mycelia, smooth-walled, 200 × 300 µm, black. Conidiophores smooth-walled, branched or unbranched, hyaline. Conidiophores and appressoria rare. Conidia (9.6–) 11.7–14.1 (–14.7) × (2.9–) 3.5–4.4 (–4.8) µm, L/W = 3.3, cylindrical, straight, with 1 to 4 guttules, one end somewhat acute, hyaline.</p><p>Cultures on <abbrev xmlns:xlink="http://www.w3.org/1999/xlink" xlink:title="Sabouraud dextrose agar" id="ABBRID0EHJCI" xlink:type="simple">SDA</abbrev> flat with entire margin. Growth rate: 0.44cm/day, with nearly 20-days for sporulation. White with dark green mycelia around the middle, white edge, reverse white. Cultures on <abbrev xmlns:xlink="http://www.w3.org/1999/xlink" xlink:title="potato dextrose agar" id="ABBRID0ELJCI" xlink:type="simple">PDA</abbrev> flat with entire margin. Growth rate: 0.45cm/day, with 30-days for sporulation. Fluffy, white, reverse light brown. Acervuli in mass black, irregular, asymmetrical, merging in media.</p><fig id="F9" position="float" orientation="portrait"><label>Figure 10.</label><caption><p><italic><tp:taxon-name><tp:taxon-name-part taxon-name-part-type="genus" reg="Colletotrichum">Colletotrichum</tp:taxon-name-part><tp:taxon-name-part taxon-name-part-type="species" reg="orchidophilum">orchidophilum.</tp:taxon-name-part></tp:taxon-name></italic><bold>A</bold> Colony <bold>B</bold> Fruiting body <bold>C–D</bold> Conidiophores <bold>E</bold> Appressoria <bold>F–K</bold> Conidia. Scale bars: 200 µm (<bold>B</bold>), 5 µm (<bold>F–K</bold>).</p></caption><graphic xmlns:xlink="http://www.w3.org/1999/xlink" xlink:href="mycokeys-43-023-g010.jpg" position="float" orientation="portrait" xlink:type="simple" id="oo_247457.jpg"/></fig></tp:treatment-sec><tp:treatment-sec sec-type="notes" id="SECID0EVKCI"><title>Notes.</title><p>Strains <named-content xmlns:xlink="http://www.w3.org/1999/xlink" content-type="dwc:institutional_code" xlink:type="simple">MFLUCC</named-content>–14–0161 and <named-content xmlns:xlink="http://www.w3.org/1999/xlink" content-type="dwc:institutional_code" xlink:type="simple">MFLUCC</named-content>–14–0162 belong to a single species as they have similar conidia, cultures and the nearly identical sequence data. The <!--PageBreak-->support values of 100/1.00/100 totally grouped them with <italic><tp:taxon-name><tp:taxon-name-part taxon-name-part-type="genus" reg="Colletotrichum">C.</tp:taxon-name-part><tp:taxon-name-part taxon-name-part-type="species" reg="orchidophilum">orchidophilum</tp:taxon-name-part></tp:taxon-name></italic> and their branch lengths are slightly different. Blastn researches sequences of <named-content xmlns:xlink="http://www.w3.org/1999/xlink" content-type="dwc:institutional_code" xlink:type="simple">MFLUCC</named-content> 14-0161 and <named-content xmlns:xlink="http://www.w3.org/1999/xlink" content-type="dwc:institutional_code" xlink:type="simple">MFLUCC</named-content> 14-0162 results in 99% identity with ITS (GenBank <ext-link xmlns:xlink="http://www.w3.org/1999/xlink" ext-link-type="gen" xlink:href="NR111729" xlink:type="simple">NR111729</ext-link>), GAPDH (GenBank <ext-link xmlns:xlink="http://www.w3.org/1999/xlink" ext-link-type="gen" xlink:href="JQ948481" xlink:type="simple">JQ948481</ext-link>) and ACT (GenBank <ext-link xmlns:xlink="http://www.w3.org/1999/xlink" ext-link-type="gen" xlink:href="JQ949472" xlink:type="simple">JQ949472</ext-link>) sequences of ex-holotype culture of <italic><tp:taxon-name><tp:taxon-name-part taxon-name-part-type="genus" reg="Colletotrichum">C.</tp:taxon-name-part><tp:taxon-name-part taxon-name-part-type="species" reg="orchidophilum">orchidophilum</tp:taxon-name-part></tp:taxon-name></italic> strain CBS 632.80 isolated form <italic><tp:taxon-name><tp:taxon-name-part taxon-name-part-type="genus" reg="Dendrobium">Dendrobium</tp:taxon-name-part></tp:taxon-name></italic> sp. in USA (Damm et al. 2012). TUB2 sequence is 99% identity with pathogenic <italic><tp:taxon-name><tp:taxon-name-part taxon-name-part-type="genus" reg="Colletotrichum">C.</tp:taxon-name-part><tp:taxon-name-part taxon-name-part-type="species" reg="fructicola">fructicola</tp:taxon-name-part></tp:taxon-name></italic> strain AV24 (GenBank <ext-link xmlns:xlink="http://www.w3.org/1999/xlink" ext-link-type="gen" xlink:href="KX786459" xlink:type="simple">KX786459</ext-link>) isolated from grapevine shoots in Brazil (Santos et al. 2018) and <italic><tp:taxon-name><tp:taxon-name-part taxon-name-part-type="genus" reg="Colletotrichum">C.</tp:taxon-name-part><tp:taxon-name-part taxon-name-part-type="species" reg="gloeosporioides">gloeosporioides</tp:taxon-name-part></tp:taxon-name></italic> strain TL-2 (GenBank <ext-link xmlns:xlink="http://www.w3.org/1999/xlink" ext-link-type="gen" xlink:href="KC913205" xlink:type="simple">KC913205</ext-link>) isolated from <italic><tp:taxon-name><tp:taxon-name-part taxon-name-part-type="genus" reg="Camellia">Camellia</tp:taxon-name-part><tp:taxon-name-part taxon-name-part-type="species" reg="sinensis">sinensis</tp:taxon-name-part></tp:taxon-name></italic> in China (<xref ref-type="bibr" rid="B20">Guo et al. 2014</xref>). Because no conidiophores were detected in culture, no measurement for the conidiophores could be given. In this study, strains <named-content xmlns:xlink="http://www.w3.org/1999/xlink" content-type="dwc:institutional_code" xlink:type="simple">MFLUCC</named-content> 14-0161 and <named-content xmlns:xlink="http://www.w3.org/1999/xlink" content-type="dwc:institutional_code" xlink:type="simple">MFLUCC</named-content> 14-0162 of <italic><tp:taxon-name><tp:taxon-name-part taxon-name-part-type="genus" reg="Colletotrichum">C.</tp:taxon-name-part><tp:taxon-name-part taxon-name-part-type="species" reg="orchidophilum">orchidophilum</tp:taxon-name-part></tp:taxon-name></italic> were isolated from leaves of <italic><tp:taxon-name><tp:taxon-name-part taxon-name-part-type="genus" reg="Dendrobium">D.</tp:taxon-name-part><tp:taxon-name-part taxon-name-part-type="species" reg="harveyanum">harveyanum</tp:taxon-name-part></tp:taxon-name></italic>.</p></tp:treatment-sec><ref-list><ref id="B20"><mixed-citation xmlns:xlink="http://www.w3.org/1999/xlink" xlink:type="simple"><person-group><name name-style="western"><surname>Guo</surname><given-names>M</given-names></name><name name-style="western"><surname>Pan</surname><given-names>YM</given-names></name><name name-style="western"><surname>Dai</surname><given-names>YL</given-names></name><name name-style="western"><surname>Gao</surname><given-names>ZM</given-names></name></person-group> (<year>2014</year>) <article-title>First report of brown blight disease caused by <italic><tp:taxon-name><tp:taxon-name-part taxon-name-part-type="genus">Colletotrichum</tp:taxon-name-part><tp:taxon-name-part taxon-name-part-type="species">gloeosporioides</tp:taxon-name-part></tp:taxon-name></italic> on <italic><tp:taxon-name><tp:taxon-name-part taxon-name-part-type="genus">Camellia</tp:taxon-name-part><tp:taxon-name-part taxon-name-part-type="species">sinensis</tp:taxon-name-part></tp:taxon-name></italic> in Anhui Province, China.</article-title><source>Plant Disease</source><volume>98</volume>(<issue>2</issue>): <fpage>284</fpage>–<lpage>284</lpage>. <ext-link xlink:type="simple" ext-link-type="doi" xlink:href="10.1094/PDIS-08-13-0896-PDN">https://doi.org/10.1094/PDIS-08-13-0896-PDN</ext-link></mixed-citation></ref></ref-list></tp:taxon-treatment>
